# Supplementary material for: Microparticles in Pregnancy Complicated by Intrauterine Growth Restriction: A Systematic Review of Literature
Source: Medicina (Kaunas). 2026 Mar 30;62(4):658. doi: 10.3390/medicina62040658 (PMC13118040; doi:10.3390/medicina62040658)
Supplement: Supplementary file 1 [file medicina-62-00658-s001.zip]

Archive with 1 entries (1 files):
- medicina-4213606-supplementary.pdf
